# Supplementary material for: Reanalysis of exome negative patients with rare disease: a pragmatic workflow for diagnostic applications
Source: Genome Med. 2022 Jun 17;14:66. doi: 10.1186/s13073-022-01069-z (PMC9204949; doi:10.1186/s13073-022-01069-z)
Supplement: Supplementary file 1 — Additional file 1: Table S1. The evolution of diagnostic yield; detailed overview of all 103 previous unsolved cases. [file 13073_2022_1069_MOESM1_ESM.xlsx]

## Sheet: Table S1
Table S1: The evolution of diagnostic yield; detailed overview of all 103 previous unsolved cases
1. Results as reported in Vissers L, van Nimwegen KJM, Schieving JH, Kamsteeg EJ, Kleefstra T, Yntema HG, et al. A clinical utility study of exome sequencing versus conventional genetic testing in pediatric neurology. Genet Med. 2017;19(9):1055-63.
2. UCSC Genome Browser Exome Probesets Track
variant in VCF after resequencing
* not resequenced with TWIST
(AUT) autism (CA) cerebellar ataxia (EE) epileptic encephalopathy (EPI) epilepsy (HSP) hereditary spastic paraplegia (MD) movement disorder (PMR) psychomotor retardation
Patient ID	Gender	Phenotype	Original analysis1		Ad-Hoc analysis (N=45) Step 1			Systematic analysis (N=85)				This study								Target2
				Gene	Test	Result	Gene	Reanalysis - Step 2	Resequencing - Step 3	Result	Gene		Gene	Genomic	cDNA	Protein	ClinVar/Decipher	Inheritance	vcf 2015	ASS-V2	ASS-V4	TWIST	panel 2015	identified by	Note
7	F	EE	NO cause	-	resequencing	HIGHLY LIKELY	LAMA1	na	na	na	na	HIGHLY LIKELY	LAMA1	Chr18(GRCh37):g.6950776C>T; Chr18(GRCh37):g.(7017451_7023212)_(7050989_7079867)del	NM_005559.3:c.8397+5G>A	r.(spl?)		paternal; maternal	no; yes	no	no	no*	no	resequencing	-
9	F	EE	NO cause	-	resequencing	HIGHLY LIKELY	ARX	na	na	na	na	HIGHLY LIKELY	ARX	ChrX(GRCh37):g.25025525C>A	NM_139058.2:c.1151G>T	p.(Arg384Leu)		de novo	no	yes	no	yes*	yes	resequencing	-
34	M	PMR and EPI	POSSIBLE	HSD17B1	resequencing	HIGHLY LIKELY	HSD17B10	na	na	na	na	HIGHLY LIKELY	HSD17B10	ChrX(GRCh37):g.53459205C>T	NM_004493.2:c.347G>A	p.(Arg116Gln)		maternal	yes	na	na	na	yes	variant reclassification (additional testing)	metabolic investigation
36	F	PMR	NO cause	-	resequencing	HIGHLY LIKELY	SATB2	na	na	na	na	HIGHLY LIKELY	SATB2	Chr2(GRCh37):g.200188594G>A	NM_001172517.1:c.1474C>T	p.(Gln492*)		de novo	no	yes	yes	yes*	yes	resequencing	-
28	F	PMR and dystonia	POSSIBLE	PNPLA6	resequencing	HIGHLY LIKELY (other)	KMT2B	na	na	na	na	HIGHLY LIKELY (other)	KMT2B	Chr19(GRCh37):g.36219046C>A	NM_014727.2:c.4545C>A	p.(Tyr1515*)		de novo	no	yes	no	yes*	no	resequencing	-
13	M	EE	NO cause	-	resequencing	NO cause	-	POSSIBLE	POSSIBLE	POSSIBLE	GRIN2B	POSSIBLE	GRIN2B	Chr12(GRCh37):g.13761699G>T	NM_000834.3:c.1848C>A	p.(Asn616Lys)		de novo - mosaic	no	yes	yes	yes	yes	resequencing	low quality / mosaic in blood and muscle
19	M	MD: HSP	NO cause	-	resequencing	NO cause	-	na (ad-hoc 2019)	NO cause	NO cause	-	No cause	-	-	-	-		-	-	-	-	-	-	-	-
27	F	MD	NO cause	-	resequencing	NO cause	-	NO cause	NO cause	NO cause	-	No cause	-	-	-	-		-	-	-	-	-	-	-	-
29	F	Congenital myasthenia	NO cause	-	resequencing	NO cause	-	NO cause	NO cause	NO cause	-	No cause	-	-	-	-		-	-	-	-	-	-	-	-
35	F	PMR and EPI	NO cause	-	resequencing	NO cause	-	NO cause	NO cause	NO cause	-	No cause	-	-	-	-		-	-	-	-	-	-	-	-
45	M	neuromuscular disease	NO cause	-	resequencing	NO cause	-	data not compatible	NO cause	NO cause	-	No cause	-	-	-	-		-	-	-	-	-	-	-	-
3	M	MD CA	NO cause	-	resequencing	POSSIBLE	PRPS1	na (clinical diagnosis)	HIGHLY LIKELY	HIGHLY LIKELY	PRPS1	HIGHLY LIKELY	PRPS1	ChrX(GRCh37):g.106884159G>C	NM_002764.3:c.334G>C	p.(Val112Leu)		maternal	no	yes	no	yes	no	resequencing; variant reclassification (HGMD)	PMID: 31434166
5	M	PMR, AUT and polyneuropathy	POSSIBLE	LMBRD2	resequencing	POSSIBLE	LMBRD2	data not compatible	POSSIBLE	POSSIBLE	LMBRD2	POSSIBLE	LMBRD2	Chr5(GRCh37):g.36136577C>T	NM_001007527.1:c.581G>A	p.(Gly194Asp)		de novo	na	na	na	na	na	na	PMID: 32820033
11	M	PMR and polyneuropathy	POSSIBLE	DMXL1; UMODL1	resequencing	POSSIBLE	DMXL1; UMODL1	POSSIBLE	POSSIBLE	POSSIBLE	DMXL1; UMODL1	POSSIBLE	DMXL1; UMODL1	Chr5(GRCh37):g.118484970G>A; Chr5(GRCh37):g.118556255G>C; Chr21(GRCh37):g.43557678A>G	NM_005509.4:c.3448G>A; NM_005509.4:c.8039G>C; NM_173568.3:c.4289A>G	p.(Gly1150Ser); p.(Trp2680Ser); p.(Tyr1430Cys)		paternal; maternal; de novo	na	na	na	na	na	na	na
25	M	Congenital myasthenia	POSSIBLE	STAU2	resequencing	POSSIBLE	STAU2	POSSIBLE	POSSIBLE	POSSIBLE	STAU2	POSSIBLE	STAU2	Chr8(GRCh37):g.74600937G>A	NM_001164380.1:c.226C>T	p.(Pro76Ser)		de novo	na	na	na	na	na	na	na
149	F	PMR	NO cause	-	reanalysis	Acquired	na	na	na	na	na	No cause	-	-	-	-		-	-	-	-	-	-	-	-
6	F	PMR and MD (dystonia)	POSSIBLE	HNRNPK	reanalysis	HIGHLY LIKELY	HNRNPK	na	No additional cause	No additional cause	-	HIGHLY LIKELY	HNRNPK	Chr9(GRCh37):g.86586606C>T	NM_002140.3:c.989G>A	p.(Gly330Glu)		de novo	yes	na	na	na	no	variant reclassification (new disease-gene)	OMIM: 616580
32	F	PMR	POSSIBLE	CSNK2A1	reanalysis	HIGHLY LIKELY	CSNK2A1	na	na	na	na	HIGHLY LIKELY	CSNK2A1	Chr20(GRCh37):g.468212G>A	NM_177559.2:c.832C>T	p.(Arg278*)		de novo	yes	na	na	na	no	variant reclassification (new disease-gene)	OMIM: 617062
40	F	PMR and ataxia	POSSIBLE	ADPRHL2	reanalysis	HIGHLY LIKELY	ADPRHL2	na	na	na	na	HIGHLY LIKELY	ADPRHL2	Chr1(GRCh37):g.36557324_36557328del	NM_017825.2:c.414_418del	p.(Ala139fs)		homozygous	yes	na	na	na	no	variant reclassification (new disease-gene)	OMIM: 618170
46	M	PMR and dystonia	POSSIBLE	DHX30	reanalysis	HIGHLY LIKELY	DHX30	na	na	na	na	HIGHLY LIKELY	DHX30	Chr3(GRCh37):g.47888040G>A	NM_014966.3:c.1361G>A	p.(Arg454His)		de novo	yes	na	na	na	no	variant reclassification (new disease-gene)	OMIM: 617804
84	M	PMR	POSSIBLE	C19orf12	reanalysis	HIGHLY LIKELY	c19orf12	na	na	na	na	HIGHLY LIKELY	c19orf12	Chr19(GRCh37):g.30193840G>A	NM_031448.4:c.205C>T	p.(Gln69*)		de novo	yes	na	na	na	no	variant reclassification (new disease-gene)	OMIM: 614298
103	M	PMR	POSSIBLE	ACSL4	reanalysis	HIGHLY LIKELY	ACSL4	na	na	na	na	HIGHLY LIKELY	ACSL4	ChrX(GRCh37):g.108904871C>T	NM_004458.2:c.1586G>A	p.(Arg529His)		maternal	yes	na	na	na	yes	variant reclassification (additional testing)	mother de novo
104	F	PMR, macrocephaly and EPI	POSSIBLE	PPP2CA	reanalysis	HIGHLY LIKELY	PPP2CA	na	na	na	na	HIGHLY LIKELY	PPP2CA	Chr5(GRCh37):g.133536680T>C	NM_002715.2:c.572A>G	p.(His191Arg)		de novo	yes	na	na	na	no	variant reclassification (new disease-gene)	OMIM: 618354
112	M	PMR and EPI	POSSIBLE	SNORD118	reanalysis	HIGHLY LIKELY	SNORD118	na	na	na	na	HIGHLY LIKELY	SNORD118	Chr17(GRCh37):g.8076883G>T; Chr17(GRCh37):g.8076825T>C	NR_033294.1:n.24C>A; NR_033294.1:n.82A>G	-		paternal; maternal	yes	na	na	na	no	variant reclassification (new disease-gene)	OMIM: 614561
138	M	paroxysmal MD	NO cause	-	reanalysis	HIGHLY LIKELY	NAA15	na	na	na	na	HIGHLY LIKELY	NAA15	Chr4(GRCh37):g.140258090_140258094del	NM_057175.3:c.228_232del	p.(Asp76fs)		de novo	yes	na	na	na	no	update pipeline (gene panel-new)	OMIM: 617787
140	F	PMR and epilep[sy	NO cause	-	reanalysis	HIGHLY LIKELY	TSC1	na	na	na	na	HIGHLY LIKELY	TSC1	Chr9(GRCh37):g.135786421_135786434del	NM_000368.4:c.1096_1109del	p.(Pro366fs)		de novo - mosaic	no	na	na	na	yes	update pipeline (quality parameters)	21/123 (<%variant reads) in BAM file
58	F	PMR and EPI	POSSIBLE	HOXD3	reanalysis	HIGHLY LIKELY (other)	SLC6A1	na	na	na	na	HIGHLY LIKELY (other)	SLC6A1	Chr3(GRCh37):g.(9972143_9972578)_(11076384_11294818)del	-	-		de novo	yes	na	na	na	yes	update pipeline (CNV)	-
147	F	PMR, macrocephaly and EPI	POSSIBLE	DHCR24	reanalysis	HIGHLY LIKELY (other)	PIK3R2	na	na	na	na	HIGHLY LIKELY (other)	PIK3R2	Chr19(GRCh37):g.18273784G>A	NM_005027.3:c.1117G>A	p.(Gly373Arg)		de novo - germline mosaic	yes	na	na	na	yes	reanalysis (additional testing)	segregation in affected brother
79	F	MD myoclonic ataxia and EPI	NO cause	-	reanalysis	NO cause	-	NO cause	HIGHLY LIKELY	HIGHLY LIKELY	NUS1	HIGHLY LIKELY	NUS1	Chr6(GRCh37):g.117996858_117996859del	NM_138459.4:c.25_26del	p.(Trp9fs)		de novo	no	yes*	no	yes	no	resequencing	-
87	M	PMR and EPI	NO cause	-	reanalysis	NO cause	-	NO cause	NO cause	NO cause	-	No cause	-	-	-	-		-	-	-	-	-	-	-	-
97	M	PMR	NO cause	-	reanalysis	NO cause	-	NO cause	NO cause	NO cause	-	No cause	-	-	-	-		-	-	-	-	-	-	-	-
100	M	neuromuscular disorder and dystonia	NO cause	-	reanalysis	NO cause	-	NO cause	NO cause	NO cause	-	No cause	-	-	-	-		-	-	-	-	-	-	-	-
116	M	PMR and macrocephaly	NO cause	-	reanalysis	NO cause	-	na (ad-hoc 2019)	POSSIBLE	POSSIBLE	CDK16	POSSIBLE	CDK16	ChrX(GRCh37):g.47086043G>A	NM_033018.3:c.996G>A	p.(Trp332*)		maternal	yes	na	na	na	no	update pipeline (gene panel-new)	genematcher
124	F	PMR	NO cause	-	reanalysis	NO cause	-	NO cause	NO cause	NO cause	-	No cause	-	-	-	-		-	-	-	-	-	-	-	-
128	M	PMR and EPI	NO cause	-	reanalysis	NO cause	-	NO cause	POSSIBLE	POSSIBLE	CHD2	POSSIBLE	CHD2	Chr15(GRCh37):g.93552590_93552591delinsG	NM_001271.3:c.4592+37_4592+38delinsG	r.spl?		de novo	yes	na	na	na	yes	update pipeline (quality parameters)	5/13 reads (low quality)
131	M	myopathy	NO cause	-	reanalysis	NO cause	-	NO cause	NO cause	NO cause	-	No cause	-	-	-	-		-	-	-	-	-	-	-	-
133	M	PMR	NO cause	-	reanalysis	NO cause	-	na (ad-hoc 2019)	NO cause	NO cause	-	No cause	-	-	-	-		-	-	-	-	-	-	-	-
134	M	PMR and AUT	NO cause	-	reanalysis	NO cause	-	NO cause	NO cause	NO cause	-	No cause	-	-	-	-		-	-	-	-	-	-	-	-
60	M	PMR	POSSIBLE	CELSR3, DTX4	reanalysis	POSSIBLE	CELSR3, DTX4	POSSIBLE	POSSIBLE	POSSIBLE	CELSR3, DTX4	POSSIBLE	CELSR3, DTX4	Chr3(GRCh37):g.48679322C>A; Chr11(GRCh37):g.58956246G>A	NM_001407.2:c.8786G>T; NM_015177.1:c.974G>A	p.(Arg2929Leu); p.(Ser325Asn)		de novo; de novo	na	na	na	na	na	na	na
68	F	Polyneuropathy	POSSIBLE	DCTN1	reanalysis	POSSIBLE	DCTN1	POSSIBLE	POSSIBLE	POSSIBLE	DCTN1	POSSIBLE	DCTN1	Chr2(GRCh37):g.74596540T>C	NM_004082.4:c.1471A>G	p.(Met491Val)		maternal	na	na	na	na	na	na	na
78	M	MD: paroxysmal dyskinesia	POSSIBLE	ANXA7, CLSTN2	reanalysis	POSSIBLE	ANXA7, CLSTN2	POSSIBLE	POSSIBLE	POSSIBLE	ANXA7, CLSTN2	POSSIBLE	ANXA7, CLSTN2	Chr10(GRCh37):g.75139823G>A; Chr3(GRCh37):g.140281757G>T	NM_004034.2:c.1121C>T; NM_022131.2:c.2317G>T	p.(Pro374Leu); p.(Glu773*)		de novo; de novo	na	na	na	na	na	na	na
90	F	PMR and EPI	POSSIBLE	CELSR1	reanalysis	POSSIBLE	CELSR1	POSSIBLE	POSSIBLE	POSSIBLE	CELSR1	POSSIBLE	CELSR1	Chr22(GRCh37):g.46384600C>G	NM_014246.1:c.6826G>C	p.(Glu2276Gln)		de novo	na	na	na	na	na	na	na
118	M	PMR and EPI	POSSIBLE	CDH13	reanalysis	POSSIBLE	CDH13	na (ad-hoc 2019)	POSSIBLE	POSSIBLE	CDH13	POSSIBLE	CDH13	Chr16(GRCh37):g.83813594C>G	NM_001220488.1:c.1844C>G	p.(Thr615Ser)		de novo	na	na	na	na	na	na	na
129	F	PMR	NO cause	-	reanalysis	POSSIBLE	SRCAP	na (clinical diagnosis)	HIGHLY LIKELY	HIGHLY LIKELY	SRCAP	HIGHLY LIKELY	SRCAP	Chr16(GRCh37):g.30734380C>T	NM_006662.2:c.3989C>T	p.(Ala1330Val)		de novo	yes	na	na	na	yes	update pipeline (gene panel-additional); variant reclassification (additional disease-gene)	PMID: 33909990
150	M	AUT and overgrowth syndrome	POSSIBLE	MDN1	reanalysis	POSSIBLE	MDN1	POSSIBLE	POSSIBLE	POSSIBLE	MDN1	POSSIBLE	MDN1	Chr6(GRCh37):g.90428680G>A	NM_014611.2:c.6127C>T	p.(His2043Tyr)		de novo	na	na	na	na	na	na	na
2	F	EE (therapy resistent EPI)	NO cause	-	na	na	na	data not compatible	POSSIBLE	POSSIBLE	CUX1	POSSIBLE	CUX1	Chr7(GRCh37):g.101847749C>T	NM_001202543.1:c.3019C>T	p.(Arg1007*)		de novo - mosaic (15%)	no	yes	yes*	yes	no	resequencing	OMIM: 618330
4	F	PMR (DD:vit B12 deficienty, hypothyroidy, adipositas, galstenen, spierpijn.)	POSSIBLE	LSR	na	na	na	data not compatible	POSSIBLE	POSSIBLE	LSR	POSSIBLE	LSR	Chr19(GRCh37):g.35753562T>C	NM_205834.2:c.889T>C	p.(Cys297Arg)		both	na	na	na	na	na	na	na
12	F	PMR	NO cause	-	na	na	na	data not compatible	NO cause	NO cause	-	No cause	-	-	-	-		-	-	-	-	-	-	-	-
14	F	PMR	POSSIBLE	several	na	na	na	data not compatible	HIGHLY LIKELY (other)	HIGHLY LIKELY (other)	NSUN2	HIGHLY LIKELY (other)	NSUN2	Chr5(GRCh37):g.6623357-6623447del	NM_017755.5:c.466-49_507del	p.?		both	no	partial	partial*	partial	no	resequencing	-
15	F	Alternating hemiplegia of childhood	NO cause	-	na	na	na	data not compatible	NO cause	NO cause	-	No cause	-	-	-	-		-	-	-	-	-	-	-	-
16	F	PMR	NO cause	-	na	na	na	data not compatible	NO cause	NO cause	-	No cause	-	-	-	-		-	-	-	-	-	-	-	-
17	F	PMR	NO cause	-	na	na	na	data not compatible	NO cause	NO cause	-	No cause	-	-	-	-		-	-	-	-	-	-	-	-
18	F	Paroxysmal MD	NO cause	-	na	na	na	data not compatible	NO cause	NO cause	-	No cause	-	-	-	-		-	-	-	-	-	-	-	-
21	M	PMR	POSSIBLE	ARFGEF2; C10orf2	na	na	na	data not compatible	NO cause	NO cause	-	No cause	-	-	-	-		-	-	-	-	-	-	-	VUS rejected
23	F	PMR and EPI	NO cause	-	na	na	na	data not compatible	NO cause	NO cause	-	No cause	-	-	-	-		-	-	-	-	-	-	-	-
24	M	PMR and macrocephaly	NO cause	-	na	na	na	data not compatible	HIGHLY LIKELY	HIGHLY LIKELY	PAK1	HIGHLY LIKELY	PAK1	Chr11(GRCh37):g.77090328A>G	NM_001128620.1:c.397T>C	p.(Ser133Pro)		de novo	no	yes	yes*	yes	no	resequencing	-
26	M	PMR	POSSIBLE	ZNF41	na	na	na	data not compatible	HIGHLY LIKELY (other)	HIGHLY LIKELY (other)	EP300	HIGHLY LIKELY (other)	EP300	Chr22(GRCh37):g.41527436_41527437del	NM_001429.3:c.1327_1328del	p.(Leu443fs)		de novo	yes	na	na	na	yes	update pipeline (quality parameters)	10/78 reads (<%variant reads)
42	F	PMR and EPI	POSSIBLE	PRPF8	na	na	na	data not compatible	POSSIBLE	POSSIBLE	PRPF8	POSSIBLE	PRPF8	Chr17(GRCh37):g.1578489G>A	NM_006445.3:c.3017C>T	p.(Ala1006Val)		de novo	na	na	na	na	na	na	na
47	M	PMR and EPI	POSSIBLE	ZNF711	na	na	na	data not compatible	HIGHLY LIKELY (other)	HIGHLY LIKELY (other)	KMT2D	HIGHLY LIKELY (other)	KMT2D	Chr12(GRCh37):g.49426748G>A	NM_003482.3:c.11740C>T	p.(Gln3914*)		de novo - mosaic	no	yes	yes*	yes	yes	resequencing	-
48	M	EPI	POSSIBLE	CSNK2B	na	na	na	data not compatible	HIGHLY LIKELY	HIGHLY LIKELY	CSNK2B	HIGHLY LIKELY	CSNK2B	Chr6(GRCh37):g.31635679T>C:	NM_001320.5:c.107T>C	p.(Leu36Pro)		de novo	yes	na	na	na	no	variant reclassification (new disease-gene)	OMIM: 618732
50	M	Neuromuscular disorder	NO cause	-	na	na	na	data not compatible	NO cause	NO cause	-	No cause	-	-	-	-		-	-	-	-	-	-	-	-
51	F	PMR	NO cause	-	na	na	na	NO cause	NO cause	NO cause	-	No cause	-	-	-	-		-	-	-	-	-	-	-	-
52	F	PMR and neuromuscular disorder	NO cause	-	na	na	na	NO cause	NO cause	NO cause	-	No cause	-	-	-	-		-	-	-	-	-	-	-	-
53	F	PMR and EPI	NO cause	-	na	na	na	HIGHLY LIKELY	na	HIGHLY LIKELY	ANKRD11	HIGHLY LIKELY	ANKRD11	Chr16(GRCh37):g.89346194_89346195del	NM_001256182.1:c.6755_6756del	p.(Gly2252fs)		de novo	no	na	na	na	yes	update pipeline (quality parameters)	3/7 reads (<# reads) in BAM file
59	M	PMR and EPI	NO cause	-	na	na	na	NO cause	NO cause	NO cause	-	No cause	-	-	-	-		-	-	-	-	-	-	-	-
63	F	PMR and adipositas	POSSIBLE	PPP2R5E	na	na	na	POSSIBLE	POSSIBLE	POSSIBLE	PPP2R5E	POSSIBLE	PPP2R5E	Chr14(GRCh37):g.63863379A>C	NM_006246.2:c.605T>G	p.(Val202Gly)		de novo	na	na	na	na	na	na	na
65	M	MD: myclonic ataxia	NO cause	-	na	na	na	POSSIBLE	POSSIBLE	POSSIBLE	ADCY5	POSSIBLE	ADCY5	Chr3(GRCh37):g.123038655C>G	NM_183357.2:c.2122G>C	p.(Glu708Gln)		paternal	yes	na	na	na	yes	variant reclassification (penetrance)	PMID: 31538084
69	F	EPI	NO cause	-	na	na	na	POSSIBLE	POSSIBLE	POSSIBLE	16pdel	POSSIBLE	16pdel	Chr16(GRCh37):g.(21747711_21964745)_(22437738_23079296)del	-	-		paternal	yes	na	na	na	-	variant reclassification (penetrance)	-
71	M	PMR and AUT	POSSIBLE	BRWD3	na	na	na	data not compatible	POSSIBLE	POSSIBLE	BRWD3	POSSIBLE	BRWD3	ChrX(GRCh37):g.80064768	NM_153252.4:c.67G>C	p.(Gly23Arg)		maternal	na	na	na	na	na	na	na
72	F	PMR and EPI	POSSIBLE	PPP1CB	na	na	na	POSSIBLE	POSSIBLE	POSSIBLE	PPP1CB	POSSIBLE	PPP1CB	Chr2(GRCh37):g.29011598dup	NM_206876.1:c.667dup	p.(Ser223fs)		de novo	na	na	na	na	na	na	na
74	M	PMR and AUT	POSSIBLE	MYO10	na	na	na	POSSIBLE	NO cause	NO cause	-	No cause	-	-	-	-		-	-	-	-	-	-	-	VUS rejected
75	M	PMR	NO cause	-	na	na	na	NO cause	NO cause	NO cause	-	No cause	-	-	-	-		-	-	-	-	-	-	-	-
76	F	PMR and neuromuscular disorder	NO cause	-	na	na	na	NO cause	NO cause	NO cause	-	No cause	-	-	-	-		-	-	-	-	-	-	-	-
77	M	MD: ataxia	NO cause	-	na	na	na	NO cause	NO cause	NO cause	-	No cause	-	-	-	-		-	-	-	-	-	-	-	-
82	F	PMR and polyneuropathy	NO cause	-	na	na	na	POSSIBLE	POSSIBLE	POSSIBLE	LAMA2	POSSIBLE	LAMA2	Chr6(GRCh37):g.129635920G>A; Chr6(GRCh37):g.129714215del	NM_000426.3:c.3532G>A; NM_000426.3:c.5260del	p.(Ala1178Thr); ; p.(Val1754*)		maternal; paternal	yes	na	na	na	yes	variant reclassification (additional disease-gene)	PMID: 30055037
83	M	EE and cerebral cavernoma	POSSIBLE	CDK5R2	na	na	na	POSSIBLE	POSSIBLE	POSSIBLE	CDK5R2	POSSIBLE	CDK5R2	Chr2(GRCh37):g.219824834C>T	NM_003936.3:c.292C>T	p.(Gln98*)		de novo	na	na	na	na	na	na	na
88	M	HSP	NO cause	-	na	na	na	NO cause	NO cause	NO cause	-	No cause	-	-	-	-		-	-	-	-	-	-	-	-
91	F	PMR and macrocephaly	NO cause	-	na	na	na	NO cause	POSSIBLE	POSSIBLE	11qdup	POSSIBLE	11qdup	Chr11(GRCh37):g.(56954954_57003335)_(57582972_57583386)dup	-	-		paternal	yes	na	na	na	-	update pipeline (CNV)	decipher: 379332
92	F	MD: ataxia	NO cause	-	na	na	na	NO cause	NO cause	NO cause	-	No cause	-	-	-	-		-	-	-	-	-	-	-	-
93	M	paroxysmal MD: ataxia	POSSIBLE	TBC1D24	na	na	na	data not compatible	HIGHLY LIKELY	HIGHLY LIKELY	TBC1D24	HIGHLY LIKELY	TBC1D24	Chr16(GRCh37):g.2546684dup; Chr16(GRCh37):g.2548334G>A	NM_020705.2:c.535dup; NM_020705.2:c.1061G>A	p.(Ser179fs); p.(Arg354His)		paternal; maternal	yes	na	na	na	yes	variant reclassification (additional disease-gene)	PMID: 31257402
94	F	EPI	NO cause	-	na	na	na	NO cause	NO cause	NO cause	-	No cause	-	-	-	-		-	-	-	-	-	-	-	-
96	M	PMR and EPI	NO cause	-	na	na	na	POSSIBLE	POSSIBLE	POSSIBLE	BRWD3	POSSIBLE	BRWD3	ChrX(GRCh37):g.79978252C>T	NM_153252.4:c.1685G>A	p.(Arg562His)		maternal	yes	na	na	na	yes	variant reclassification (new insights)	-
99	F	EPI	NO cause	-	na	na	na	NO cause	NO cause	NO cause	-	No cause	-	-	-	-		-	-	-	-	-	-	-	-
101	M	PMR and AUT	NO cause	-	na	na	na	NO cause	NO cause	NO cause	-	No cause	-	-	-	-		-	-	-	-	-	-	-	-
102	F	macrocephaly and capillary malformation sydrome	NO cause	-	na	na	na	POSSIBLE	POSSIBLE	POSSIBLE	LAS1L	POSSIBLE	LAS1L	ChrX(GRCh37):g.64753499G>A	NM_031206.4:c.353C>T	p.(Ala118Val)		de novo	yes	na	na	na	no	update pipeline (gene panel-new)	OMIM: 309585
105	M	PMR and AUT	NO cause	-	na	na	na	HIGHLY LIKELY	na	HIGHLY LIKELY	ANKRD11	HIGHLY LIKELY	ANKRD11	Chr16(GRCh37):g.89341329G>A	NM_001256182.1:c.7606C>T	p.(Arg2536Trp)		de novo	yes	na	na	na	yes	update pipeline (quality parameters)	16/31 reads (low quality)
109	M	congenital myopathy	POSSIBLE	KAT8	na	na	na	POSSIBLE	HIGHLY LIKELY	HIGHLY LIKELY	KAT8	HIGHLY LIKELY	KAT8	Chr16(GRCh37):g.31331669G>A	NM_182958.2:c.296G>A	p.(Arg99Gln)		de novo	yes	na	na	na	no	variant reclassification (new disease-gene)	OMIM: 618974
110	M	overgrowth syndrome and neuromuscular disorder	NO cause	-	na	na	na	NO cause	NO cause	NO cause	-	No cause	-	-	-	-		-	-	-	-	-	-	-	-
113	M	PMR and EPI	POSSIBLE	PRPF40B	na	na	na	HIGHLY LIKELY (other)	na	HIGHLY LIKELY (other)	NALCN	HIGHLY LIKELY (other)	NALCN	Chr13(GRCh37):g.101736134C>T	NM_001350748.1:c.3598G>A	p.(Asp1200Asn)		de novo	yes	na	na	na	yes	update pipeline (gene panel-additional)	OMIM: 616266
115	M	AUT and cranial sclerosis	NO cause	-	na	na	na	NO cause	NO cause	NO cause	-	No cause	-	-	-	-		-	-	-	-	-	-	-	-
117	M	PMR and neuromuscular disorder	NO cause	-	na	na	na	NO cause	POSSIBLE	POSSIBLE	ACTG1	POSSIBLE	ACTG1	Chr17(GRCh37):g.79479062G>C	NM_001199954.1:c.230C>G	p.(Thr77Ser)		de novo	yes	na	na	na	yes	variant reclassification (new insights)	OMIM; 614583
119	M	MD: HSP	NO cause	-	na	na	na	NO cause	NO cause	NO cause	-	No cause	-	-	-	-		-	-	-	-	-	-	-	-
122	F	PMR	NO cause	-	na	na	na	NO cause	NO cause	NO cause	-	No cause	-	-	-	-		-	-	-	-	-	-	-	-
123	F	PMR and macrocephaly	NO cause	-	na	na	na	NO cause	NO cause	NO cause	-	No cause	-	-	-	-		-	-	-	-	-	-	-	-
127	M	EPI	POSSIBLE	GRIN2A; NTAN1	na	na	na	data not compatible	POSSIBLE	POSSIBLE	GRIN2A; NTAN1	POSSIBLE	NTAN1	Chr16(GRCh37):g.15141888C>A	NM_173474.2:c.150G>T	p.(Gln50His)		de novo	na	na	na	na	na	na	na
130	M	PMR and EPI	NO cause	-	na	na	na	NO cause	NO cause	NO cause	-	No cause	-	-	-	-		-	-	-	-	-	-	-	-
135	M	PMR and AUT and bradyfrenia	POSSIBLE	CLIC2	na	na	na	data not compatible	POSSIBLE	POSSIBLE	CLIC2	POSSIBLE	CLIC2	ChrX(GRCh37):g.154509291A>C	NM_001289.5:c.360T>G	p.(Phe120Leu)		maternal	na	na	na	na	na	na	na
136	F	PMR and AUT	NO cause	-	na	na	na	NO cause	POSSIBLE	POSSIBLE	CACNA1A	POSSIBLE	CACNA1A	Chr19(GRCh37):g.(13264672_13318126)_(13323554_13325046)del	-	-		maternal	no	na	na	na	yes	resequencing	-
139	M	PMR	POSSIBLE	KDM2B	na	na	na	POSSIBLE	POSSIBLE	POSSIBLE	KDM2B	POSSIBLE	KDM2B	Chr12(GRCh37):g.121890988C>A	NM_032590.4:c.1894G>T	p.(Asp632Tyr)		de novo	na	na	na	na	na	na	na
141	M	MD: HSP	POSSIBLE	KAT6B	na	na	na	POSSIBLE	POSSIBLE	POSSIBLE	KAT6B	POSSIBLE	KAT6B	Chr10(GRCh37):g.76788813G>T	NM_012330.3:c.4231G>T	p.(Glu1411*)		paternal	na	na	na	na	na	na	na
143	M	PMR and AUT	NO cause	-	na	na	na	HIGHLY LIKELY	na	HIGHLY LIKELY	FOXP1	HIGHLY LIKELY	FOXP1	Chr3(GRCh37):g.71019982_71019987del	NM_032682.5:c.1653-31_1653-26del	r.(spl?)		de novo	yes	na	na	na	yes	update pipeline (SNV); reanalysis (additional testing)	intronic (+26) loss of branchpoint; splicedefect confirmed on RNA
145	F	PMR and EPI	NO cause	-	na	na	na	NO cause	POSSIBLE	POSSIBLE	PAX3	POSSIBLE	PAX3	Chr2(GRCh37):g.223084905G>T	NM_181457.3:c.1127C>A	p.(Pro376His)		de novo	yes	na	na	na	no	variant reclassification (additional disease-gene)	PMID: 28686331
148	M	MD: ataxia	POSSIBLE	WNK1	na	na	na	POSSIBLE	POSSIBLE	POSSIBLE	WNK1	POSSIBLE	WNK1	Chr12(GRCh37):g.977875dup	NM_001184985.1:c.2983dup	p.(Val995fs)		de novo	na	na	na	na	na	na	na
